# Supplementary material for: GLI1 facilitates collagen-induced arthritis in mice by collaborative regulation of DNA methyltransferases
Source: eLife. 2023 Nov 6;12:e92142. doi: 10.7554/eLife.92142 (PMC10627516; doi:10.7554/eLife.92142)
Supplement: Figure 3—source data 2. [file elife-92142-fig3-data2.zip]

Archive with 88 entries (77 files):
- Source data 2-The raw microscopy images for Figure 3/
- __MACOSX/._Source data 2-The raw microscopy images for Figure 3
- Source data 2-The raw microscopy images for Figure 3/.DS_Store
- __MACOSX/Source data 2-The raw microscopy images for Figure 3/._.DS_Store
- Source data 2-The raw microscopy images for Figure 3/Figure 3K/
- __MACOSX/Source data 2-The raw microscopy images for Figure 3/._Figure 3K
- Source data 2-The raw microscopy images for Figure 3/Figure 3E/
- __MACOSX/Source data 2-The raw microscopy images for Figure 3/._Figure 3E
- Source data 2-The raw microscopy images for Figure 3/Figure 3D/
- __MACOSX/Source data 2-The raw microscopy images for Figure 3/._Figure 3D
- Source data 2-The raw microscopy images for Figure 3/Figure 3J/
- __MACOSX/Source data 2-The raw microscopy images for Figure 3/._Figure 3J
- Source data 2-The raw microscopy images for Figure 3/Figure 3F/
- __MACOSX/Source data 2-The raw microscopy images for Figure 3/._Figure 3F
- Source data 2-The raw microscopy images for Figure 3/Figure 3G/
- __MACOSX/Source data 2-The raw microscopy images for Figure 3/._Figure 3G
- Source data 2-The raw microscopy images for Figure 3/Figure 3N/
- __MACOSX/Source data 2-The raw microscopy images for Figure 3/._Figure 3N
- Source data 2-The raw microscopy images for Figure 3/Figure 3K/RANKL+siGli1 (1).tif
- __MACOSX/Source data 2-The raw microscopy images for Figure 3/Figure 3K/._RANKL+siGli1 (1).tif
- Source data 2-The raw microscopy images for Figure 3/Figure 3K/RANKL (1).tif
- __MACOSX/Source data 2-The raw microscopy images for Figure 3/Figure 3K/._RANKL (1).tif
- Source data 2-The raw microscopy images for Figure 3/Figure 3K/RANKL (2).tif
- __MACOSX/Source data 2-The raw microscopy images for Figure 3/Figure 3K/._RANKL (2).tif
- Source data 2-The raw microscopy images for Figure 3/Figure 3K/RANKL+siGli1 (3).tif
- __MACOSX/Source data 2-The raw microscopy images for Figure 3/Figure 3K/._RANKL+siGli1 (3).tif
- Source data 2-The raw microscopy images for Figure 3/Figure 3K/RANKL+siGli1 (2).tif
- __MACOSX/Source data 2-The raw microscopy images for Figure 3/Figure 3K/._RANKL+siGli1 (2).tif
- Source data 2-The raw microscopy images for Figure 3/Figure 3K/RANKL (3).tif
- __MACOSX/Source data 2-The raw microscopy images for Figure 3/Figure 3K/._RANKL (3).tif
- Source data 2-The raw microscopy images for Figure 3/Figure 3E/BMM NFA RANKL (1).tif
- __MACOSX/Source data 2-The raw microscopy images for Figure 3/Figure 3E/._BMM NFA RANKL (1).tif
- Source data 2-The raw microscopy images for Figure 3/Figure 3E/BMM NFA GANT58 (4).tif
- __MACOSX/Source data 2-The raw microscopy images for Figure 3/Figure 3E/._BMM NFA GANT58 (4).tif
- Source data 2-The raw microscopy images for Figure 3/Figure 3E/BMM NFA GANT58 (2).tif
- __MACOSX/Source data 2-The raw microscopy images for Figure 3/Figure 3E/._BMM NFA GANT58 (2).tif
- Source data 2-The raw microscopy images for Figure 3/Figure 3E/BMM NFA GANT58 (3).tif
- __MACOSX/Source data 2-The raw microscopy images for Figure 3/Figure 3E/._BMM NFA GANT58 (3).tif
- Source data 2-The raw microscopy images for Figure 3/Figure 3E/BMM NFA RANKL (4).tif
- __MACOSX/Source data 2-The raw microscopy images for Figure 3/Figure 3E/._BMM NFA RANKL (4).tif
- Source data 2-The raw microscopy images for Figure 3/Figure 3E/BMM NFA GANT58 (1).tif
- __MACOSX/Source data 2-The raw microscopy images for Figure 3/Figure 3E/._BMM NFA GANT58 (1).tif
- Source data 2-The raw microscopy images for Figure 3/Figure 3E/BMM NFA RANKL (3).tif
- __MACOSX/Source data 2-The raw microscopy images for Figure 3/Figure 3E/._BMM NFA RANKL (3).tif
- Source data 2-The raw microscopy images for Figure 3/Figure 3E/BMM NFA RANKL (2).tif
- __MACOSX/Source data 2-The raw microscopy images for Figure 3/Figure 3E/._BMM NFA RANKL (2).tif
- Source data 2-The raw microscopy images for Figure 3/Figure 3D/RANKL.tif
- __MACOSX/Source data 2-The raw microscopy images for Figure 3/Figure 3D/._RANKL.tif
- Source data 2-The raw microscopy images for Figure 3/Figure 3D/RANKL GANT58.tif
- __MACOSX/Source data 2-The raw microscopy images for Figure 3/Figure 3D/._RANKL GANT58.tif
- Source data 2-The raw microscopy images for Figure 3/Figure 3J/RANKL.tif
- __MACOSX/Source data 2-The raw microscopy images for Figure 3/Figure 3J/._RANKL.tif
- Source data 2-The raw microscopy images for Figure 3/Figure 3J/RANKL+siGli1.tif
- __MACOSX/Source data 2-The raw microscopy images for Figure 3/Figure 3J/._RANKL+siGli1.tif
- Source data 2-The raw microscopy images for Figure 3/Figure 3F/RANKL.tif
- __MACOSX/Source data 2-The raw microscopy images for Figure 3/Figure 3F/._RANKL.tif
- Source data 2-The raw microscopy images for Figure 3/Figure 3F/RANKL+GANT58.tif
- __MACOSX/Source data 2-The raw microscopy images for Figure 3/Figure 3F/._RANKL+GANT58.tif
- Source data 2-The raw microscopy images for Figure 3/Figure 3G/RAW GANT58 (2).tif
- __MACOSX/Source data 2-The raw microscopy images for Figure 3/Figure 3G/._RAW GANT58 (2).tif
- Source data 2-The raw microscopy images for Figure 3/Figure 3G/RAW RANKL (1).tif
- __MACOSX/Source data 2-The raw microscopy images for Figure 3/Figure 3G/._RAW RANKL (1).tif
- Source data 2-The raw microscopy images for Figure 3/Figure 3G/RAW GANT58 (3).tif
- __MACOSX/Source data 2-The raw microscopy images for Figure 3/Figure 3G/._RAW GANT58 (3).tif
- Source data 2-The raw microscopy images for Figure 3/Figure 3G/RAW RANKL (2).tif
- __MACOSX/Source data 2-The raw microscopy images for Figure 3/Figure 3G/._RAW RANKL (2).tif
- Source data 2-The raw microscopy images for Figure 3/Figure 3G/RAW RANKL (3).tif
- __MACOSX/Source data 2-The raw microscopy images for Figure 3/Figure 3G/._RAW RANKL (3).tif
- Source data 2-The raw microscopy images for Figure 3/Figure 3G/RAW GANT58 (1).tif
- __MACOSX/Source data 2-The raw microscopy images for Figure 3/Figure 3G/._RAW GANT58 (1).tif
- Source data 2-The raw microscopy images for Figure 3/Figure 3N/Vehicle/
- __MACOSX/Source data 2-The raw microscopy images for Figure 3/Figure 3N/._Vehicle
- Source data 2-The raw microscopy images for Figure 3/Figure 3N/GANT58/
- __MACOSX/Source data 2-The raw microscopy images for Figure 3/Figure 3N/._GANT58
- Source data 2-The raw microscopy images for Figure 3/Figure 3N/Sham/
- __MACOSX/Source data 2-The raw microscopy images for Figure 3/Figure 3N/._Sham
- Source data 2-The raw microscopy images for Figure 3/Figure 3N/Vehicle/Vehicle-Zoom.tif
- __MACOSX/Source data 2-The raw microscopy images for Figure 3/Figure 3N/Vehicle/._Vehicle-Zoom.tif
- Source data 2-The raw microscopy images for Figure 3/Figure 3N/Vehicle/Vehicle.tif
- __MACOSX/Source data 2-The raw microscopy images for Figure 3/Figure 3N/Vehicle/._Vehicle.tif
- Source data 2-The raw microscopy images for Figure 3/Figure 3N/GANT58/GANT58.tif
- __MACOSX/Source data 2-The raw microscopy images for Figure 3/Figure 3N/GANT58/._GANT58.tif
- Source data 2-The raw microscopy images for Figure 3/Figure 3N/GANT58/GANT58-Zoom.tif
- __MACOSX/Source data 2-The raw microscopy images for Figure 3/Figure 3N/GANT58/._GANT58-Zoom.tif
- Source data 2-The raw microscopy images for Figure 3/Figure 3N/Sham/Sham.tif
- __MACOSX/Source data 2-The raw microscopy images for Figure 3/Figure 3N/Sham/._Sham.tif
- Source data 2-The raw microscopy images for Figure 3/Figure 3N/Sham/Sham-Zoom.tif
- __MACOSX/Source data 2-The raw microscopy images for Figure 3/Figure 3N/Sham/._Sham-Zoom.tif
